# Supplementary material for: Targeting Mast Cell Activation and MIF‐Mediated Remodelling Enhances Chemotherapy Response in Pancreatic Cancer
Source: Adv Sci (Weinh). 2025 Oct 29;12(48):e09930. doi: 10.1002/advs.202509930 (PMC12752552; doi:10.1002/advs.202509930)
Supplement: Supplementary file 2 — Supporting Table [file ADVS-12-e09930-s001.xlsx]

## Sheet: Table S1
Table S1: The eight public single-cell RNA sequencing datasets used in this study
Cohort	Normal	Tumor	Primary	Metastasis	Naive	Treated	Contributor (s)	Year	Dataset title	Dataset URL	Database and Identifier
GSE154778	/	/	10	6	/	/	Lin W, Noel P, Han H	2020	Single-cell transcriptomics analysis of pancreatic primary tumor and metastatic biopsy tissues	https://www.ncbi.nlm.nih.gov/geo/query/acc.cgi?acc=GSE154778	NCBI Gene Expression Omnibus, GSE154778
GSE155698	3	17	/	/	/	/	di Magliano MP	2020	Multimodal Mapping of the Tumor and Peripheral Blood Immune Landscape in Human Pancreatic Cancer	https://www.ncbi.nlm.nih.gov/geo/query/acc.cgi?acc=GSE155698	NCBI Gene Expression Omnibus, GSE155698
GSE156405	/	/	5	4	5	4	Lee JJ, Bernard V, Semaan A, et al	2021	Elucidation of tumor-stromal heterogeneity and the ligand-receptor interactome by single cell transcriptomics in real-world pancreatic cancer biopsies	https://www.ncbi.nlm.nih.gov/geo/query/acc.cgi?acc=GSE156405	NCBI Gene Expression Omnibus, GSE156405
GSE202051	/	/	/	/	18	25	Hwang WL, Jagadeesh KA, Guo JA, et al	2022	Refined molecular taxonomy and treatment remodeling of pancreatic cancer using single-cell resolution	https://www.ncbi.nlm.nih.gov/geo/query/acc.cgi?acc=GSE202051	NCBI Gene Expression Omnibus, GSE202051
GSE205013	/	/	17	10	20	7	Werba G, Weissinger D, Kawaler EA, et al	2023	Effects of Chemotherapy on Human Pancreatic Adenocarcinoma and its Tumor Microenvironment	https://www.ncbi.nlm.nih.gov/geo/query/acc.cgi?acc=GSE205013	NCBI Gene Expression Omnibus, GSE205013
GSE212966	6	6	/	/	/	/	Chen K	2022	Single-cell RNA-seq reveals immune landscape of pancreatic cancer	https://www.ncbi.nlm.nih.gov/geo/query/acc.cgi?acc=GSE212966	NCBI Gene Expression Omnibus, GSE212966
GSE217845	/	/	/	/	4	5	Caronni N, La Terza F, Vittoria FM, et al	2023	IL-1b+ tumor-associated macrophages fuel pathogenic inflammation in pancreatic cancer - scRNAseq of human PDAC samples	https://www.ncbi.nlm.nih.gov/geo/query/acc.cgi?acc=GSE217845	NCBI Gene Expression Omnibus, GSE217845
CRA001160	11	24	/	/	/	/	Peng J, Sun BF, Chen CY, et al	2019	Single-cell RNA-seq highlights intra-tumoral heterogeneity and malignant progression in pancreatic ductal adenocarcinoma	https://ngdc.cncb.ac.cn/gsa/browse/CRA001160	Genome Sequence Archive, CRA001160

## Sheet: Table S2
Table S2: The two public single-cell spatial transcriptome datasets used in this study
Cohort	Contributor (s)	Year	Dataset title	Dataset URL	Database and Identifier
GSE235315	Leem G, Choi J, Kim S	2023	Integrative single-cell transcriptome analysis of human pancreatic cancer reveals an intermediate cancer cell population associated with poor prognosis [Spatial]	https://www.ncbi.nlm.nih.gov/geo/query/acc.cgi?acc=GSE235315	NCBI Gene Expression Omnibus, GSE235315
GSE272362	Khaliq AM, Rajamohan M, Saeed O, Masood A	2024	Spatial Transcriptomic Analysis Of Primary And Metastatic Pancreatic Cancers Highlights Tumor Microenvironmental Heterogeneity	https://www.ncbi.nlm.nih.gov/geo/query/acc.cgi?acc=GSE272362	NCBI Gene Expression Omnibus, GSE272362

## Sheet: Table S3
Table S3: The nine public bulk sequencing datasets used in this study
Cohort	Contributor (s)	Year	Dataset title	Dataset URL	Database and Identifier	Sample
TCGA-PDAC	Goldman MJ, Craft B, Hastie M, et al	2020	GDC TCGA Pancreatic Cancer (PAAD)	https://xenabrowser.net/datapages/?cohort=GDC%20TCGA%20Pancreatic%20Cancer%20(PAAD)&removeHub=https%3A%2F%2Fxena.treehouse.gi.ucsc.edu%3A443	The Cancer Genome Atlas, TCGA-PDAC	176
GTEx-Pancreas	GTEx Consortium	2013	The Genotype-Tissue Expression (GTEx) project	https://gtexportal.org/home/aboutAdultGtex	GTEx Portal, GTEx	167
E-MTAB-6134	Puleo F, Nicolle R, Blum Y, et al	2018	mRNA profiling by array for pancreatic ductal adenocarcinoma for clinical application	https://www.ebi.ac.uk/biostudies/ArrayExpress/studies/E-MTAB-6134?query=E-MTAB-6134	ArrayExpress, E-MTAB-6134	288
PDAC_AU_array	Zhang J, Bajari R, Andric D, et al	2019	exp_array. PACA-AU	https://dcc.icgc.org/api/v1/download?fn=/current/Projects/PACA-AU/exp_array.PACA-AU.tsv.gz	International Cancer Genome Consortium, PACA-AU-Array	269
PDAC_AU_seq	Zhang J, Bajari R, Andric D, et al	2019	exp_seq. PACA-AU	https://dcc.icgc.org/api/v1/download?fn=/current/Projects/PACA-AU/exp_seq.PACA-AU.tsv.gz	International Cancer Genome Consortium, PACA-AU-Seq	82
PDAC_CA_seq	Zhang J, Bajari R, Andric D, et al	2019	exp_seq. PACA-CA	https://dcc.icgc.org/releases/current/Projects/ PACA- CA	International Cancer Genome Consortium, PDAC-CA-seq	182
GSE28735	Zhang G, Schetter A, He P, et al	2012	Microarray gene-expression profiles of 45 matching pairs of pancreatic tumor and adjacent non-tumor tissues from 45 patients with pancreatic ductal adenocarcinoma	https://www.ncbi.nlm.nih.gov/geo/query/acc.cgi?acc=GSE28735	NCBI Gene Expression Omnibus, GSE28735	90
GSE62452	Hussain SP	2016	Microarray gene-expression profiles of 69 pancreatic tumors and 61 adjacent non-tumor tissue from patients with pancreatic ductal adenocarcinoma	https://www.ncbi.nlm.nih.gov/geo/query/acc.cgi?acc=GSE62452	NCBI Gene Expression Omnibus, GSE62452	130
GSE71729	Jen Jen Y	2015	Virtual Microdissection of Pancreatic Ductal Adenocarcinoma Reveals Tumor and Stroma Subtypes	https://www.ncbi.nlm.nih.gov/geo/query/acc.cgi?acc=GSE71729	NCBI Gene Expression Omnibus, GSE71729	191

## Sheet: Table S4
Table S4: Markers collected from classical and basal tumor cells
Classical	Basal
AGR2	CKS2
CEACAM6	CST6
CLDN18	DHRS9
CTSE	FAM83A
ELF3	FERMT1
ERBB3	HMMR
FAM3D	KRT6A
FOXQ1	KRT7
FXYD3	KRT13
GATA6	KRT14
LGALS4	KRT15
LYZ	KRT17
PLA2G10	KRT81
PRR15L	LEMD1
S100P	LY6D
ST6GALNAC1	S100A2
TFF1	SCEL
TFF2	SERPINB4
TSPAN8	SLC2A1
VSIG2	SPRR3
	TNS4
	VGLL1
Adapted from PMID: 34890551; 40269162; 38297291
